# Supplementary material for: Validation of Vancomycin Area under the Concentration—Time Curve Estimation by the Bayesian Approach Using One-Point Samples for Predicting Clinical Outcomes in Patients with Methicillin-Resistant Staphylococcus aureus Infections
Source: Antibiotics (Basel). 2022 Jan 13;11(1):96. doi: 10.3390/antibiotics11010096 (PMC8772855; doi:10.3390/antibiotics11010096)
Supplement: Supplementary file 1 [file antibiotics-11-00096-s001.zip]

Archive with 1 entries (1 files):
- antibiotics-1526412-supplementary.pdf
